# Supplementary material for: Pseudomonas sp. G31 and Azotobacter sp. PBC2 Changed Structure of Bacterial Community and Modestly Promoted Growth of Oilseed Rape
Source: Int J Mol Sci. 2024 Dec 7;25(23):13168. doi: 10.3390/ijms252313168 (PMC11642319; doi:10.3390/ijms252313168)
Supplement: Supplementary file 1 [file ijms-25-13168-s001.zip]

Archive with 1 entries (1 files):
- ijms-3333016-supplementary.pdf
